# Supplementary material for: Composite Nanocellulose Fibers-Based Hydrogels Loading Clindamycin HCl with Ca2+ and Citric Acid as Crosslinking Agents for Pharmaceutical Applications
Source: Polymers (Basel). 2021 Dec 16;13(24):4423. doi: 10.3390/polym13244423 (PMC8707948; doi:10.3390/polym13244423)
Supplement: Supplementary file 1 [file polymers-13-04423-s001.zip]

Archive with 1 entries (1 files):
- polymers-1486594-supplementary.pdf
